# Supplementary material for: Ecofriendly Biopolymer-Based Nanocomposite Films with Improved Photo-Oxidative Resistance
Source: Materials (Basel). 2022 Aug 21;15(16):5778. doi: 10.3390/ma15165778 (PMC9412501; doi:10.3390/ma15165778)
Supplement: Supplementary file 1 [file materials-15-05778-s001.zip]

Archive with 1 entries (1 files):
- materials-1866051-supplementary.pdf
